# Supplementary material for: Exercise-Induced Alterations in Skeletal Muscle, Heart, Liver, and Serum Metabolome Identified by Non-Targeted Metabolomics Analysis
Source: Metabolites. 2017 Aug 8;7(3):40. doi: 10.3390/metabo7030040 (PMC5618325; doi:10.3390/metabo7030040)
Supplement: Supplementary file 1 [file metabolites-07-00040-s001.zip]

Archive with 3 entries (3 files):
- metabolites-214484-publish-supplemtent-table.xlsx
- metabolites-214484-publish-supplemtent-figures.docx
- metabolites-214484-publish-supplemtent-figures.pdf
